# Supplementary material for: A Healthy Diet Is Not More Expensive than Less Healthy Options: Cost-Analysis of Different Dietary Patterns in Mexican Children and Adolescents
Source: Nutrients. 2021 Oct 29;13(11):3871. doi: 10.3390/nu13113871 (PMC8624608; doi:10.3390/nu13113871)
Supplement: Supplementary file 1 [file nutrients-13-03871-s001.zip]

Archive with 1 entries (1 files):
- nutrients-1387328-supplementary.pdf
